# Supplementary material for: A MALDI-TOF mass spectrometry-based haemoglobin chain quantification method for rapid screen of thalassaemia
Source: Ann Med. 2022 Jan 31;54(1):293–301. doi: 10.1080/07853890.2022.2028002 (PMC8812805; doi:10.1080/07853890.2022.2028002)
Supplement: Supplemental Material [file IANN_A_2028002_SM0891.zip]

Archive with 3 entries (3 files):
- Supplemental files/Supplementary Figures.docx
- Supplemental files/Supplementary table for review only.xlsx
- Supplemental files/Supplementary Table.xlsx
