# Supplementary material for: A MALDI-TOF mass spectrometry-based haemoglobin chain quantification method for rapid screen of thalassaemia
Source: Ann Med. 2022 Jan 31;54(1):293–301. doi: 10.1080/07853890.2022.2028002 (PMC8812805; doi:10.1080/07853890.2022.2028002)
Supplement: Supplemental Material [file IANN_A_2028002_SM0891.zip › Supplemental files/Supplementary table for review only.xlsx]

## Sheet: Table R1
Supplemental Table R1: Parameters involved in the eight machine learning models
Classification model	Parameters
RF	mtry=2, ntree=600
LR	/
SVM	type = 'C-classification', kernel = 'radial',gamma=0.1, cost=1
KNN	kernel=rectangular, k=8
DT	/
NB	laplace = 0
Adaboost	mfinal = 100,boos = TRUE
ANN	size=2, rang=0.1, decay=5e-4, maxit = 200

## Sheet: Table R2
Supplemental Table R1: The classification results of eight models in cohort 2
Patient No.	Actual class	RF_predicted class	LR_predicted probability	SVM_predicted class	KNN_predicted class	DT_predicted class	NB_predicted class	Adaboost_predicted class	ANN_predicted class
A0028	Control	Thalassemia	0.999994	Thalassemia	Thalassemia	Thalassemia	Thalassemia	Thalassemia	Thalassemia
B0169	Control	Thalassemia	0.999896	Thalassemia	Thalassemia	Thalassemia	Thalassemia	Thalassemia	Thalassemia
B0194	Control	Thalassemia	0.999376	Thalassemia	Thalassemia	Thalassemia	Thalassemia	Thalassemia	Thalassemia
F0030	Control	Control	0.0728553	Control	Control	Control	Control	Control	Control
F0069	Control	Control	0.164959	Control	Control	Control	Control	Control	Control
F0111	Control	Control	0.0583483	Control	Control	Control	Control	Control	Control
F0118	Control	Control	0.226445	Control	Control	Control	Control	Control	Control
F0130	Control	Control	0.0461698	Control	Control	Control	Control	Control	Control
F0133	Control	Control	0.00366926	Control	Control	Control	Control	Control	Control
F0135	Control	Control	0.0184412	Control	Control	Control	Control	Control	Control
F0144	Control	Control	0.0918597	Control	Control	Control	Control	Control	Control
F0150	Control	Control	0.161556	Control	Control	Control	Control	Control	Control
F0155	Control	Control	0.000399268	Control	Control	Control	Control	Control	Control
F0510	Control	Control	0.0824247	Control	Control	Control	Control	Control	Control
F0512	Control	Control	0.0513622	Control	Control	Control	Control	Control	Control
F0519	Control	Control	0.434973	Thalassemia	Control	Thalassemia	Control	Control	Thalassemia
F0526	Control	Control	0.110259	Control	Control	Control	Control	Control	Control
F0528	Control	Control	0.115022	Control	Control	Control	Control	Control	Control
F0530	Control	Control	0.0605689	Control	Control	Control	Control	Control	Control
G0001	Control	Control	0.0398049	Control	Control	Control	Control	Control	Control
G0010	Control	Control	0.123316	Control	Control	Control	Control	Control	Control
G0011	Control	Control	2.99678e-05	Control	Control	Control	Control	Control	Control
G0012	Control	Control	0.0399016	Control	Control	Control	Control	Control	Control
G0013	Control	Control	0.19559	Control	Control	Control	Control	Control	Control
G0014	Control	Control	0.00126682	Control	Control	Control	Control	Control	Control
G0015	Control	Control	0.0200206	Control	Control	Control	Control	Control	Control
G0016	Control	Control	4.17623e-06	Control	Control	Control	Control	Control	Control
G0017	Control	Control	0.00413961	Control	Control	Control	Control	Control	Control
G0018	Control	Control	0.000245769	Control	Control	Control	Control	Control	Control
G0019	Control	Control	0.0156328	Control	Control	Control	Control	Control	Control
G0002	Control	Control	0.0223342	Control	Control	Control	Control	Control	Control
G0020	Control	Control	0.400695	Control	Control	Control	Control	Control	Control
G0021	Control	Control	0.229489	Control	Control	Control	Control	Control	Control
G0022	Control	Control	0.000839196	Control	Control	Control	Control	Control	Control
G0023	Control	Control	0.00025894	Control	Control	Control	Control	Control	Control
G0024	Control	Control	0.000560196	Control	Control	Control	Control	Control	Control
G0025	Control	Control	0.00446793	Control	Control	Control	Control	Control	Control
G0026	Control	Control	0.00240273	Control	Control	Control	Control	Control	Control
G0027	Control	Control	0.00221472	Control	Control	Control	Control	Control	Control
G0028	Control	Control	0.00123381	Control	Control	Control	Control	Control	Control
G0029	Control	Control	0.0188965	Control	Control	Control	Control	Control	Control
G0003	Control	Control	0.11472	Control	Control	Control	Control	Control	Control
G0030	Control	Control	0.000159497	Control	Control	Control	Control	Control	Control
G0031	Control	Control	0.0082469	Control	Control	Control	Control	Control	Control
G0032	Control	Control	0.0457764	Control	Control	Control	Control	Control	Control
G0033	Control	Control	0.0119422	Control	Control	Control	Control	Control	Control
G0034	Control	Control	0.0952887	Control	Control	Control	Control	Control	Thalassemia
G0035	Control	Control	0.000653167	Control	Control	Control	Control	Control	Thalassemia
G0036	Control	Control	0.110535	Control	Control	Control	Control	Control	Control
G0037	Control	Control	0.00077109	Control	Control	Control	Control	Control	Control
G0038	Control	Control	0.000195377	Control	Control	Control	Control	Control	Control
G0039	Control	Control	0.000457655	Control	Control	Control	Control	Control	Control
G0004	Control	Control	0.000940015	Control	Control	Control	Control	Control	Control
G0040	Control	Thalassemia	2.05796e-06	Control	Control	Control	Control	Control	Thalassemia
G0041	Control	Control	0.0467746	Control	Control	Control	Control	Control	Control
G0042	Control	Control	0.00856076	Control	Control	Control	Control	Control	Thalassemia
G0043	Control	Control	0.000116242	Control	Control	Control	Control	Control	Control
G0044	Control	Control	0.000150411	Control	Control	Control	Control	Control	Control
G0045	Control	Control	0.00190646	Control	Control	Control	Control	Control	Control
G0046	Control	Control	0.00420959	Control	Control	Control	Control	Control	Control
G0047	Control	Control	0.471418	Control	Control	Control	Control	Control	Control
G0048	Control	Control	0.0205034	Control	Control	Control	Control	Control	Control
G0049	Control	Control	0.302335	Control	Control	Control	Control	Control	Control
G0005	Control	Control	0.00111189	Control	Control	Control	Control	Control	Control
G0050	Control	Control	0.0255046	Control	Control	Control	Control	Control	Thalassemia
G0051	Control	Control	0.000421841	Control	Control	Control	Control	Control	Control
G0052	Control	Control	0.00108287	Control	Control	Control	Control	Control	Control
G0053	Control	Control	3.14135e-05	Control	Control	Control	Control	Control	Control
G0054	Control	Control	0.34455	Control	Control	Control	Control	Control	Control
G0055	Control	Thalassemia	0.985898	Thalassemia	Thalassemia	Thalassemia	Thalassemia	Thalassemia	Thalassemia
G0056	Control	Control	0.00085448	Control	Control	Control	Control	Control	Control
G0057	Control	Control	0.00123733	Control	Control	Control	Control	Control	Control
G0058	Control	Control	0.000994117	Control	Control	Control	Control	Control	Control
G0059	Control	Control	0.00367845	Control	Control	Control	Control	Control	Control
G0006	Control	Control	5.5196e-05	Control	Control	Control	Control	Control	Control
G0060	Control	Control	0.00166773	Control	Control	Control	Control	Control	Control
G0061	Control	Thalassemia	0.999626	Thalassemia	Thalassemia	Control	Thalassemia	Thalassemia	Thalassemia
G0062	Control	Control	0.00328148	Control	Control	Control	Control	Control	Control
G0063	Control	Control	0.0943684	Control	Control	Control	Control	Thalassemia	Control
G0064	Control	Control	0.0011235	Control	Control	Control	Control	Control	Control
G0065	Control	Control	0.000170514	Control	Control	Control	Control	Control	Thalassemia
G0066	Control	Control	0.00773658	Control	Control	Control	Control	Control	Control
G0067	Control	Control	0.0263389	Control	Control	Control	Control	Control	Control
G0068	Control	Control	0.000286134	Control	Control	Control	Control	Control	Control
G0069	Control	Control	0.0738128	Control	Control	Control	Control	Control	Control
G0007	Control	Control	1.21007e-06	Control	Control	Control	Control	Control	Control
G0070	Control	Control	0.460198	Control	Control	Control	Control	Control	Control
G0071	Control	Control	0.0520068	Control	Control	Control	Control	Control	Control
G0072	Control	Control	0.533076	Control	Control	Control	Control	Control	Control
G0073	Control	Control	0.0256541	Control	Control	Control	Control	Control	Control
G0074	Control	Control	0.00516081	Control	Control	Control	Control	Control	Control
G0075	Control	Control	0.0922487	Control	Control	Control	Control	Control	Control
G0077	Control	Control	0.000244682	Control	Control	Control	Control	Control	Control
G0078	Control	Control	0.000898714	Control	Control	Control	Control	Control	Control
G0079	Control	Control	1.055e-05	Control	Control	Control	Control	Control	Control
G0008	Control	Control	3.60988e-05	Control	Control	Control	Control	Control	Control
G0080	Control	Control	0.00236335	Control	Control	Control	Control	Control	Control
G0081	Control	Control	2.22045e-16	Control	Control	Control	Control	Control	Control
G0082	Control	Control	5.98715e-05	Control	Control	Control	Control	Control	Control
G0083	Control	Control	0.177045	Control	Control	Control	Control	Control	Control
G0084	Control	Control	0.0279621	Control	Control	Control	Control	Control	Control
G0085	Control	Control	0.000591688	Control	Control	Control	Control	Control	Control
G0086	Control	Control	0.00830677	Control	Control	Control	Control	Control	Control
G0087	Control	Control	0.014613	Control	Control	Control	Control	Control	Control
G0088	Control	Control	0.000352394	Control	Control	Control	Control	Control	Control
G0089	Control	Control	0.0288399	Control	Control	Control	Control	Control	Control
G0009	Control	Control	0.0289376	Control	Control	Control	Control	Control	Control
G0090	Control	Control	1.45292e-06	Control	Control	Control	Control	Control	Control
G0091	Control	Control	0.000161932	Control	Control	Control	Control	Control	Control
G0093	Control	Control	0.422199	Control	Control	Control	Control	Control	Control
G0094	Control	Control	6.58416e-05	Control	Control	Control	Control	Control	Control
G0095	Control	Control	0.947476	Control	Control	Control	Control	Control	Control
G0096	Control	Control	5.38528e-05	Control	Control	Control	Control	Control	Control
G0097	Control	Control	0.000800399	Control	Control	Control	Control	Control	Control
G0098	Control	Control	0.000936839	Control	Control	Control	Control	Control	Control
G0099	Control	Control	0.000227703	Control	Control	Control	Control	Control	Control
H0001	Control	Control	0.00132082	Control	Control	Control	Control	Control	Control
H0010	Control	Control	7.12213e-13	Control	Control	Control	Control	Control	Control
H0011	Control	Control	0.0064739	Control	Control	Control	Control	Control	Control
H0012	Control	Control	0.00512924	Control	Control	Control	Control	Control	Control
H0013	Control	Control	1.06396e-05	Control	Control	Control	Control	Control	Control
H0014	Control	Control	1.01511e-06	Control	Control	Control	Control	Control	Control
H0015	Control	Control	0.00865384	Control	Control	Control	Control	Control	Control
H0002	Control	Control	0.0862264	Control	Control	Control	Control	Control	Control
H0003	Control	Control	0.000131292	Control	Control	Control	Control	Control	Control
H0004	Control	Control	1.14656e-05	Control	Control	Control	Control	Control	Control
H0005	Control	Control	3.92693e-05	Control	Control	Control	Control	Control	Control
H0006	Control	Control	1.13099e-06	Control	Control	Control	Control	Control	Control
H0007	Control	Control	0.0236335	Control	Control	Control	Control	Control	Control
H0008	Control	Control	5.4638e-08	Control	Control	Control	Control	Control	Control
H0009	Control	Control	7.96757e-05	Control	Control	Control	Control	Control	Control
YX101	Control	Control	2.22045e-16	Control	Control	Control	Thalassemia	Control	Control
A0001	Thalassemia	Thalassemia	0.578447	Thalassemia	Thalassemia	Control	Thalassemia	Thalassemia	Thalassemia
A0004	Thalassemia	Thalassemia	0.999807	Thalassemia	Thalassemia	Thalassemia	Thalassemia	Thalassemia	Thalassemia
A0005	Thalassemia	Thalassemia	0.988135	Thalassemia	Thalassemia	Thalassemia	Control	Control	Thalassemia
A0006	Thalassemia	Thalassemia	1	Thalassemia	Thalassemia	Thalassemia	Thalassemia	Thalassemia	Thalassemia
A0012	Thalassemia	Thalassemia	1	Thalassemia	Thalassemia	Thalassemia	Thalassemia	Thalassemia	Thalassemia
A0014	Thalassemia	Thalassemia	1	Thalassemia	Thalassemia	Thalassemia	Thalassemia	Thalassemia	Thalassemia
A0017	Thalassemia	Thalassemia	0.99155	Thalassemia	Thalassemia	Thalassemia	Control	Thalassemia	Thalassemia
A0019	Thalassemia	Thalassemia	1	Thalassemia	Thalassemia	Thalassemia	Thalassemia	Thalassemia	Thalassemia
A0021	Thalassemia	Thalassemia	1	Thalassemia	Thalassemia	Thalassemia	Thalassemia	Thalassemia	Thalassemia
A0027	Thalassemia	Thalassemia	0.996638	Thalassemia	Thalassemia	Thalassemia	Thalassemia	Thalassemia	Thalassemia
A0029	Thalassemia	Thalassemia	1	Thalassemia	Thalassemia	Thalassemia	Control	Thalassemia	Thalassemia
A0031	Thalassemia	Thalassemia	0.99545	Thalassemia	Thalassemia	Thalassemia	Thalassemia	Thalassemia	Thalassemia
A0032	Thalassemia	Thalassemia	0.995367	Thalassemia	Thalassemia	Thalassemia	Control	Thalassemia	Thalassemia
A0033	Thalassemia	Thalassemia	0.996286	Thalassemia	Thalassemia	Thalassemia	Thalassemia	Thalassemia	Thalassemia
A0034	Thalassemia	Thalassemia	1	Thalassemia	Thalassemia	Thalassemia	Thalassemia	Thalassemia	Thalassemia
A0035	Thalassemia	Thalassemia	1	Thalassemia	Thalassemia	Thalassemia	Thalassemia	Thalassemia	Thalassemia
A0036	Thalassemia	Thalassemia	0.965242	Thalassemia	Thalassemia	Thalassemia	Control	Thalassemia	Thalassemia
A0037	Thalassemia	Thalassemia	1	Thalassemia	Thalassemia	Thalassemia	Thalassemia	Thalassemia	Thalassemia
A0038	Thalassemia	Control	0.758032	Thalassemia	Thalassemia	Thalassemia	Control	Control	Thalassemia
A0039	Thalassemia	Thalassemia	1	Thalassemia	Thalassemia	Thalassemia	Control	Thalassemia	Thalassemia
A0040	Thalassemia	Thalassemia	1	Thalassemia	Thalassemia	Thalassemia	Thalassemia	Thalassemia	Thalassemia
A0041	Thalassemia	Thalassemia	1	Thalassemia	Thalassemia	Thalassemia	Thalassemia	Thalassemia	Thalassemia
A0042	Thalassemia	Thalassemia	1	Thalassemia	Thalassemia	Thalassemia	Thalassemia	Thalassemia	Thalassemia
A0043	Thalassemia	Thalassemia	1	Thalassemia	Thalassemia	Thalassemia	Thalassemia	Thalassemia	Thalassemia
A0045	Thalassemia	Thalassemia	1	Thalassemia	Thalassemia	Thalassemia	Thalassemia	Thalassemia	Thalassemia
A0046	Thalassemia	Thalassemia	0.999917	Thalassemia	Thalassemia	Thalassemia	Thalassemia	Thalassemia	Thalassemia
A0048	Thalassemia	Thalassemia	0.972239	Thalassemia	Thalassemia	Thalassemia	Control	Thalassemia	Thalassemia
A0049	Thalassemia	Thalassemia	0.873315	Thalassemia	Thalassemia	Thalassemia	Control	Thalassemia	Thalassemia
A0050	Thalassemia	Thalassemia	0.999699	Thalassemia	Thalassemia	Thalassemia	Thalassemia	Thalassemia	Thalassemia
A0057	Thalassemia	Thalassemia	0.999981	Thalassemia	Thalassemia	Thalassemia	Thalassemia	Thalassemia	Thalassemia
A0059	Thalassemia	Thalassemia	1	Thalassemia	Thalassemia	Thalassemia	Thalassemia	Thalassemia	Thalassemia
A0060	Thalassemia	Thalassemia	1	Thalassemia	Thalassemia	Thalassemia	Thalassemia	Thalassemia	Thalassemia
A0063	Thalassemia	Thalassemia	0.999998	Thalassemia	Thalassemia	Thalassemia	Thalassemia	Thalassemia	Thalassemia
A0065	Thalassemia	Thalassemia	0.999373	Thalassemia	Thalassemia	Thalassemia	Thalassemia	Thalassemia	Thalassemia
A0067	Thalassemia	Thalassemia	1	Thalassemia	Thalassemia	Thalassemia	Thalassemia	Thalassemia	Thalassemia
A0068	Thalassemia	Thalassemia	0.992749	Thalassemia	Thalassemia	Thalassemia	Thalassemia	Thalassemia	Thalassemia
A0071	Thalassemia	Thalassemia	0.0839634	Thalassemia	Thalassemia	Control	Control	Thalassemia	Thalassemia
A0073	Thalassemia	Control	0.876931	Thalassemia	Thalassemia	Thalassemia	Control	Control	Thalassemia
A0076	Thalassemia	Thalassemia	0.999678	Thalassemia	Thalassemia	Thalassemia	Thalassemia	Thalassemia	Thalassemia
A0084	Thalassemia	Thalassemia	0.999976	Thalassemia	Thalassemia	Thalassemia	Thalassemia	Thalassemia	Thalassemia
A0086	Thalassemia	Thalassemia	1	Thalassemia	Thalassemia	Thalassemia	Thalassemia	Thalassemia	Thalassemia
A0087	Thalassemia	Thalassemia	1	Thalassemia	Thalassemia	Thalassemia	Control	Thalassemia	Thalassemia
A0088	Thalassemia	Thalassemia	1	Thalassemia	Thalassemia	Thalassemia	Thalassemia	Thalassemia	Thalassemia
A0092	Thalassemia	Thalassemia	0.999999	Thalassemia	Thalassemia	Thalassemia	Thalassemia	Thalassemia	Thalassemia
A0094	Thalassemia	Thalassemia	1	Thalassemia	Thalassemia	Thalassemia	Thalassemia	Thalassemia	Thalassemia
A0097	Thalassemia	Thalassemia	0.690535	Thalassemia	Thalassemia	Thalassemia	Control	Thalassemia	Thalassemia
A0099	Thalassemia	Thalassemia	0.999998	Thalassemia	Thalassemia	Thalassemia	Thalassemia	Thalassemia	Thalassemia
A0103	Thalassemia	Thalassemia	0.997311	Thalassemia	Thalassemia	Thalassemia	Thalassemia	Thalassemia	Thalassemia
A0104	Thalassemia	Thalassemia	0.999761	Thalassemia	Thalassemia	Thalassemia	Thalassemia	Thalassemia	Thalassemia
A0106	Thalassemia	Thalassemia	0.999884	Thalassemia	Thalassemia	Thalassemia	Thalassemia	Thalassemia	Thalassemia
A0110	Thalassemia	Thalassemia	0.998712	Thalassemia	Thalassemia	Thalassemia	Thalassemia	Thalassemia	Thalassemia
A0112	Thalassemia	Thalassemia	1	Thalassemia	Thalassemia	Thalassemia	Thalassemia	Thalassemia	Thalassemia
A0113	Thalassemia	Thalassemia	0.999996	Thalassemia	Thalassemia	Thalassemia	Thalassemia	Thalassemia	Thalassemia
A0114	Thalassemia	Thalassemia	0.999947	Thalassemia	Thalassemia	Thalassemia	Thalassemia	Thalassemia	Thalassemia
A0115	Thalassemia	Thalassemia	0.997238	Thalassemia	Thalassemia	Thalassemia	Thalassemia	Thalassemia	Thalassemia
A0117	Thalassemia	Thalassemia	0.999801	Thalassemia	Thalassemia	Thalassemia	Thalassemia	Thalassemia	Thalassemia
A0118	Thalassemia	Thalassemia	0.999558	Thalassemia	Thalassemia	Thalassemia	Thalassemia	Thalassemia	Thalassemia
A0119	Thalassemia	Thalassemia	1	Thalassemia	Thalassemia	Thalassemia	Thalassemia	Thalassemia	Thalassemia
A0120	Thalassemia	Thalassemia	1	Thalassemia	Thalassemia	Thalassemia	Thalassemia	Thalassemia	Thalassemia
A0122	Thalassemia	Thalassemia	0.999964	Thalassemia	Thalassemia	Thalassemia	Thalassemia	Thalassemia	Thalassemia
A0123	Thalassemia	Thalassemia	1	Thalassemia	Thalassemia	Thalassemia	Thalassemia	Thalassemia	Thalassemia
A0141	Thalassemia	Thalassemia	1	Thalassemia	Thalassemia	Thalassemia	Thalassemia	Thalassemia	Thalassemia
A0142	Thalassemia	Thalassemia	1	Thalassemia	Thalassemia	Thalassemia	Thalassemia	Thalassemia	Thalassemia
A0143	Thalassemia	Thalassemia	1	Thalassemia	Thalassemia	Thalassemia	Thalassemia	Thalassemia	Thalassemia
A0145	Thalassemia	Thalassemia	0.999995	Thalassemia	Thalassemia	Thalassemia	Thalassemia	Thalassemia	Thalassemia
A0146	Thalassemia	Thalassemia	0.984464	Thalassemia	Thalassemia	Thalassemia	Thalassemia	Thalassemia	Thalassemia
A0147	Thalassemia	Thalassemia	1	Thalassemia	Thalassemia	Thalassemia	Thalassemia	Thalassemia	Thalassemia
A0149	Thalassemia	Thalassemia	0.999999	Thalassemia	Thalassemia	Thalassemia	Thalassemia	Thalassemia	Thalassemia
A0150	Thalassemia	Thalassemia	1	Thalassemia	Thalassemia	Thalassemia	Thalassemia	Thalassemia	Thalassemia
A0151	Thalassemia	Thalassemia	1	Thalassemia	Thalassemia	Thalassemia	Thalassemia	Thalassemia	Thalassemia
A0153	Thalassemia	Thalassemia	1	Thalassemia	Thalassemia	Thalassemia	Thalassemia	Thalassemia	Thalassemia
A0161	Thalassemia	Thalassemia	1	Thalassemia	Thalassemia	Thalassemia	Thalassemia	Thalassemia	Thalassemia
A0162	Thalassemia	Thalassemia	0.999992	Thalassemia	Thalassemia	Thalassemia	Thalassemia	Thalassemia	Thalassemia
A0166	Thalassemia	Thalassemia	0.999971	Thalassemia	Thalassemia	Thalassemia	Thalassemia	Thalassemia	Thalassemia
A0169	Thalassemia	Thalassemia	1	Thalassemia	Thalassemia	Thalassemia	Thalassemia	Thalassemia	Thalassemia
A0175	Thalassemia	Thalassemia	0.999998	Thalassemia	Thalassemia	Thalassemia	Thalassemia	Thalassemia	Thalassemia
A0177	Thalassemia	Thalassemia	1	Thalassemia	Thalassemia	Thalassemia	Thalassemia	Thalassemia	Thalassemia
A0179	Thalassemia	Thalassemia	1	Thalassemia	Thalassemia	Thalassemia	Thalassemia	Thalassemia	Thalassemia
A0181	Thalassemia	Thalassemia	1	Thalassemia	Thalassemia	Thalassemia	Thalassemia	Thalassemia	Thalassemia
A0182	Thalassemia	Thalassemia	1	Thalassemia	Thalassemia	Thalassemia	Thalassemia	Thalassemia	Thalassemia
A0183	Thalassemia	Thalassemia	0.999993	Thalassemia	Thalassemia	Thalassemia	Thalassemia	Thalassemia	Thalassemia
A0184	Thalassemia	Thalassemia	0.999997	Thalassemia	Thalassemia	Thalassemia	Thalassemia	Thalassemia	Thalassemia
A0185	Thalassemia	Thalassemia	1	Thalassemia	Thalassemia	Thalassemia	Thalassemia	Thalassemia	Thalassemia
A0186	Thalassemia	Thalassemia	0.999976	Thalassemia	Thalassemia	Thalassemia	Thalassemia	Thalassemia	Thalassemia
A0187	Thalassemia	Thalassemia	1	Thalassemia	Thalassemia	Thalassemia	Thalassemia	Thalassemia	Thalassemia
A0188	Thalassemia	Thalassemia	1	Thalassemia	Thalassemia	Thalassemia	Thalassemia	Thalassemia	Thalassemia
A0192	Thalassemia	Thalassemia	0.999984	Thalassemia	Thalassemia	Thalassemia	Thalassemia	Thalassemia	Thalassemia
A0193	Thalassemia	Thalassemia	1	Thalassemia	Thalassemia	Thalassemia	Thalassemia	Thalassemia	Thalassemia
A0194	Thalassemia	Thalassemia	1	Thalassemia	Thalassemia	Thalassemia	Thalassemia	Thalassemia	Thalassemia
A0195	Thalassemia	Thalassemia	1	Thalassemia	Thalassemia	Thalassemia	Thalassemia	Thalassemia	Thalassemia
A0198	Thalassemia	Thalassemia	1	Thalassemia	Thalassemia	Thalassemia	Thalassemia	Thalassemia	Thalassemia
A0199	Thalassemia	Thalassemia	1	Thalassemia	Thalassemia	Thalassemia	Thalassemia	Thalassemia	Thalassemia
A0203	Thalassemia	Thalassemia	1	Thalassemia	Thalassemia	Thalassemia	Thalassemia	Thalassemia	Thalassemia
A0205	Thalassemia	Thalassemia	1	Thalassemia	Thalassemia	Thalassemia	Thalassemia	Thalassemia	Thalassemia
A0208	Thalassemia	Thalassemia	1	Thalassemia	Thalassemia	Thalassemia	Thalassemia	Thalassemia	Thalassemia
A0209	Thalassemia	Thalassemia	1	Thalassemia	Thalassemia	Thalassemia	Thalassemia	Thalassemia	Thalassemia
A0210	Thalassemia	Thalassemia	1	Thalassemia	Thalassemia	Thalassemia	Thalassemia	Thalassemia	Thalassemia
A0211	Thalassemia	Thalassemia	1	Thalassemia	Thalassemia	Thalassemia	Thalassemia	Thalassemia	Thalassemia
A0213	Thalassemia	Thalassemia	1	Thalassemia	Thalassemia	Thalassemia	Thalassemia	Thalassemia	Thalassemia
A0214	Thalassemia	Thalassemia	1	Thalassemia	Thalassemia	Thalassemia	Thalassemia	Thalassemia	Thalassemia
A0215	Thalassemia	Thalassemia	0.90579	Thalassemia	Thalassemia	Thalassemia	Control	Thalassemia	Thalassemia
A0216	Thalassemia	Thalassemia	1	Thalassemia	Thalassemia	Thalassemia	Thalassemia	Thalassemia	Thalassemia
A0217	Thalassemia	Thalassemia	1	Thalassemia	Thalassemia	Thalassemia	Thalassemia	Thalassemia	Thalassemia
A0218	Thalassemia	Thalassemia	1	Thalassemia	Thalassemia	Thalassemia	Thalassemia	Thalassemia	Thalassemia
A0219	Thalassemia	Thalassemia	0.99756	Thalassemia	Thalassemia	Thalassemia	Thalassemia	Thalassemia	Thalassemia
A0220	Thalassemia	Thalassemia	0.919045	Thalassemia	Thalassemia	Thalassemia	Thalassemia	Thalassemia	Thalassemia
A0221	Thalassemia	Control	0.140821	Control	Control	Thalassemia	Control	Control	Control
A0223	Thalassemia	Control	0.870873	Thalassemia	Thalassemia	Thalassemia	Control	Control	Thalassemia
A0224	Thalassemia	Thalassemia	1	Thalassemia	Thalassemia	Thalassemia	Thalassemia	Thalassemia	Thalassemia
A0226	Thalassemia	Thalassemia	1	Thalassemia	Thalassemia	Thalassemia	Thalassemia	Thalassemia	Thalassemia
A0227	Thalassemia	Thalassemia	1	Thalassemia	Thalassemia	Thalassemia	Thalassemia	Thalassemia	Thalassemia
A0229	Thalassemia	Thalassemia	0.999991	Thalassemia	Thalassemia	Thalassemia	Thalassemia	Thalassemia	Thalassemia
A0230	Thalassemia	Thalassemia	0.999998	Thalassemia	Thalassemia	Thalassemia	Thalassemia	Thalassemia	Thalassemia
A0231	Thalassemia	Thalassemia	0.999998	Thalassemia	Thalassemia	Thalassemia	Thalassemia	Thalassemia	Thalassemia
A0232	Thalassemia	Thalassemia	1	Thalassemia	Thalassemia	Thalassemia	Thalassemia	Thalassemia	Thalassemia
A0234	Thalassemia	Thalassemia	0.999993	Thalassemia	Thalassemia	Thalassemia	Thalassemia	Thalassemia	Thalassemia
A0235	Thalassemia	Thalassemia	1	Thalassemia	Thalassemia	Thalassemia	Thalassemia	Thalassemia	Thalassemia
A0236	Thalassemia	Thalassemia	0.999999	Thalassemia	Thalassemia	Thalassemia	Thalassemia	Thalassemia	Thalassemia
B0003	Thalassemia	Thalassemia	0.99999	Thalassemia	Thalassemia	Thalassemia	Thalassemia	Thalassemia	Thalassemia
B0004	Thalassemia	Thalassemia	1	Thalassemia	Thalassemia	Thalassemia	Thalassemia	Thalassemia	Thalassemia
B0007	Thalassemia	Thalassemia	0.99842	Thalassemia	Thalassemia	Thalassemia	Thalassemia	Thalassemia	Thalassemia
B0008	Thalassemia	Thalassemia	0.999997	Thalassemia	Thalassemia	Thalassemia	Thalassemia	Thalassemia	Thalassemia
B0010	Thalassemia	Thalassemia	0.999999	Thalassemia	Thalassemia	Thalassemia	Thalassemia	Thalassemia	Thalassemia
B0013	Thalassemia	Thalassemia	0.999999	Thalassemia	Thalassemia	Thalassemia	Thalassemia	Thalassemia	Thalassemia
B0017	Thalassemia	Thalassemia	0.999992	Thalassemia	Thalassemia	Thalassemia	Thalassemia	Thalassemia	Thalassemia
B0029	Thalassemia	Thalassemia	0.999985	Thalassemia	Thalassemia	Thalassemia	Thalassemia	Thalassemia	Thalassemia
B0030	Thalassemia	Thalassemia	0.9989	Thalassemia	Thalassemia	Thalassemia	Thalassemia	Thalassemia	Thalassemia
B0031	Thalassemia	Thalassemia	0.999917	Thalassemia	Thalassemia	Thalassemia	Thalassemia	Thalassemia	Thalassemia
B0033	Thalassemia	Thalassemia	0.25193	Thalassemia	Thalassemia	Control	Thalassemia	Thalassemia	Thalassemia
B0034	Thalassemia	Thalassemia	0.999939	Thalassemia	Thalassemia	Thalassemia	Thalassemia	Thalassemia	Thalassemia
B0035	Thalassemia	Thalassemia	0.999959	Thalassemia	Thalassemia	Thalassemia	Thalassemia	Thalassemia	Thalassemia
B0036	Thalassemia	Thalassemia	0.999998	Thalassemia	Thalassemia	Thalassemia	Thalassemia	Thalassemia	Thalassemia
B0038	Thalassemia	Thalassemia	0.937778	Thalassemia	Thalassemia	Thalassemia	Thalassemia	Thalassemia	Thalassemia
B0039	Thalassemia	Thalassemia	1	Thalassemia	Thalassemia	Thalassemia	Thalassemia	Thalassemia	Thalassemia
B0040	Thalassemia	Thalassemia	0.999953	Thalassemia	Thalassemia	Thalassemia	Thalassemia	Thalassemia	Thalassemia
B0042	Thalassemia	Thalassemia	0.999967	Thalassemia	Thalassemia	Thalassemia	Thalassemia	Thalassemia	Thalassemia
B0043	Thalassemia	Thalassemia	0.999574	Thalassemia	Thalassemia	Thalassemia	Thalassemia	Thalassemia	Thalassemia
B0055	Thalassemia	Thalassemia	1	Thalassemia	Thalassemia	Thalassemia	Thalassemia	Thalassemia	Thalassemia
B0057	Thalassemia	Thalassemia	1	Thalassemia	Thalassemia	Thalassemia	Thalassemia	Thalassemia	Thalassemia
B0058	Thalassemia	Thalassemia	1	Thalassemia	Thalassemia	Thalassemia	Thalassemia	Thalassemia	Thalassemia
B0059	Thalassemia	Thalassemia	0.999995	Thalassemia	Thalassemia	Thalassemia	Thalassemia	Thalassemia	Thalassemia
B0061	Thalassemia	Thalassemia	0.998775	Thalassemia	Thalassemia	Thalassemia	Thalassemia	Thalassemia	Thalassemia
B0062	Thalassemia	Thalassemia	0.999985	Thalassemia	Thalassemia	Thalassemia	Thalassemia	Thalassemia	Thalassemia
B0069	Thalassemia	Thalassemia	0.999994	Thalassemia	Thalassemia	Thalassemia	Thalassemia	Thalassemia	Thalassemia
B0079	Thalassemia	Thalassemia	0.999999	Thalassemia	Thalassemia	Thalassemia	Thalassemia	Thalassemia	Thalassemia
B0088	Thalassemia	Thalassemia	1	Thalassemia	Thalassemia	Thalassemia	Thalassemia	Thalassemia	Thalassemia
B0090	Thalassemia	Thalassemia	1	Thalassemia	Thalassemia	Thalassemia	Thalassemia	Thalassemia	Thalassemia
B0092	Thalassemia	Thalassemia	1	Thalassemia	Thalassemia	Thalassemia	Thalassemia	Thalassemia	Thalassemia
B0094	Thalassemia	Thalassemia	0.999983	Thalassemia	Thalassemia	Thalassemia	Thalassemia	Thalassemia	Thalassemia
B0099	Thalassemia	Thalassemia	0.999933	Thalassemia	Thalassemia	Thalassemia	Thalassemia	Thalassemia	Thalassemia
B0100	Thalassemia	Thalassemia	0.999948	Thalassemia	Thalassemia	Thalassemia	Thalassemia	Thalassemia	Thalassemia
B0101	Thalassemia	Thalassemia	0.999999	Thalassemia	Thalassemia	Thalassemia	Thalassemia	Thalassemia	Thalassemia
B0103	Thalassemia	Thalassemia	1	Thalassemia	Thalassemia	Thalassemia	Thalassemia	Thalassemia	Thalassemia
B0104	Thalassemia	Thalassemia	1	Thalassemia	Thalassemia	Thalassemia	Thalassemia	Thalassemia	Thalassemia
B0106	Thalassemia	Thalassemia	1	Thalassemia	Thalassemia	Thalassemia	Thalassemia	Thalassemia	Thalassemia
B0107	Thalassemia	Thalassemia	0.999347	Thalassemia	Thalassemia	Thalassemia	Thalassemia	Thalassemia	Thalassemia
B0108	Thalassemia	Thalassemia	1	Thalassemia	Thalassemia	Thalassemia	Thalassemia	Thalassemia	Thalassemia
B0110	Thalassemia	Thalassemia	1	Thalassemia	Thalassemia	Thalassemia	Thalassemia	Thalassemia	Thalassemia
B0112	Thalassemia	Thalassemia	1	Thalassemia	Thalassemia	Thalassemia	Thalassemia	Thalassemia	Thalassemia
B0113	Thalassemia	Thalassemia	1	Thalassemia	Thalassemia	Thalassemia	Thalassemia	Thalassemia	Thalassemia
B0114	Thalassemia	Thalassemia	1	Thalassemia	Thalassemia	Thalassemia	Thalassemia	Thalassemia	Thalassemia
B0115	Thalassemia	Thalassemia	1	Thalassemia	Thalassemia	Thalassemia	Thalassemia	Thalassemia	Thalassemia
B0117	Thalassemia	Thalassemia	0.999922	Thalassemia	Thalassemia	Thalassemia	Thalassemia	Thalassemia	Thalassemia
B0118	Thalassemia	Thalassemia	1	Thalassemia	Thalassemia	Thalassemia	Thalassemia	Thalassemia	Thalassemia
B0119	Thalassemia	Thalassemia	1	Thalassemia	Thalassemia	Thalassemia	Thalassemia	Thalassemia	Thalassemia
B0127	Thalassemia	Thalassemia	1	Thalassemia	Thalassemia	Thalassemia	Thalassemia	Thalassemia	Thalassemia
B0128	Thalassemia	Thalassemia	0.999987	Thalassemia	Thalassemia	Thalassemia	Thalassemia	Thalassemia	Thalassemia
B0129	Thalassemia	Thalassemia	0.999998	Thalassemia	Thalassemia	Thalassemia	Thalassemia	Thalassemia	Thalassemia
B0130	Thalassemia	Thalassemia	0.99997	Thalassemia	Thalassemia	Thalassemia	Thalassemia	Thalassemia	Thalassemia
B0133	Thalassemia	Thalassemia	0.999999	Thalassemia	Thalassemia	Thalassemia	Thalassemia	Thalassemia	Thalassemia
B0134	Thalassemia	Thalassemia	1	Thalassemia	Thalassemia	Thalassemia	Thalassemia	Thalassemia	Thalassemia
B0135	Thalassemia	Thalassemia	1	Thalassemia	Thalassemia	Thalassemia	Thalassemia	Thalassemia	Thalassemia
B0136	Thalassemia	Thalassemia	1	Thalassemia	Thalassemia	Thalassemia	Thalassemia	Thalassemia	Thalassemia
B0137	Thalassemia	Thalassemia	0.999999	Thalassemia	Thalassemia	Thalassemia	Thalassemia	Thalassemia	Thalassemia
B0138	Thalassemia	Thalassemia	1	Thalassemia	Thalassemia	Thalassemia	Thalassemia	Thalassemia	Thalassemia
B0140	Thalassemia	Thalassemia	0.999961	Thalassemia	Thalassemia	Thalassemia	Thalassemia	Thalassemia	Thalassemia
B0141	Thalassemia	Thalassemia	0.999952	Thalassemia	Thalassemia	Thalassemia	Thalassemia	Thalassemia	Thalassemia
B0145	Thalassemia	Thalassemia	1	Thalassemia	Thalassemia	Thalassemia	Thalassemia	Thalassemia	Thalassemia
B0146	Thalassemia	Thalassemia	0.999995	Thalassemia	Thalassemia	Thalassemia	Thalassemia	Thalassemia	Thalassemia
B0147	Thalassemia	Thalassemia	1	Thalassemia	Thalassemia	Thalassemia	Thalassemia	Thalassemia	Thalassemia
B0150	Thalassemia	Thalassemia	1	Thalassemia	Thalassemia	Thalassemia	Thalassemia	Thalassemia	Thalassemia
B0151	Thalassemia	Thalassemia	1	Thalassemia	Thalassemia	Thalassemia	Thalassemia	Thalassemia	Thalassemia
B0152	Thalassemia	Thalassemia	0.999985	Thalassemia	Thalassemia	Thalassemia	Thalassemia	Thalassemia	Thalassemia
B0153	Thalassemia	Thalassemia	1	Thalassemia	Thalassemia	Thalassemia	Thalassemia	Thalassemia	Thalassemia
B0158	Thalassemia	Thalassemia	1	Thalassemia	Thalassemia	Thalassemia	Thalassemia	Thalassemia	Thalassemia
B0159	Thalassemia	Thalassemia	1	Thalassemia	Thalassemia	Thalassemia	Thalassemia	Thalassemia	Thalassemia
B0160	Thalassemia	Thalassemia	0.999999	Thalassemia	Thalassemia	Thalassemia	Thalassemia	Thalassemia	Thalassemia
B0161	Thalassemia	Thalassemia	1	Thalassemia	Thalassemia	Thalassemia	Thalassemia	Thalassemia	Thalassemia
B0162	Thalassemia	Thalassemia	1	Thalassemia	Thalassemia	Thalassemia	Thalassemia	Thalassemia	Thalassemia
B0165	Thalassemia	Thalassemia	1	Thalassemia	Thalassemia	Thalassemia	Thalassemia	Thalassemia	Thalassemia
B0170	Thalassemia	Thalassemia	1	Thalassemia	Thalassemia	Thalassemia	Thalassemia	Thalassemia	Thalassemia
B0171	Thalassemia	Thalassemia	0.999792	Thalassemia	Thalassemia	Thalassemia	Thalassemia	Thalassemia	Thalassemia
B0172	Thalassemia	Thalassemia	1	Thalassemia	Thalassemia	Thalassemia	Thalassemia	Thalassemia	Thalassemia
B0174	Thalassemia	Thalassemia	0.999942	Thalassemia	Thalassemia	Thalassemia	Thalassemia	Thalassemia	Thalassemia
B0175	Thalassemia	Thalassemia	1	Thalassemia	Thalassemia	Thalassemia	Thalassemia	Thalassemia	Thalassemia
B0176	Thalassemia	Thalassemia	0.999992	Thalassemia	Thalassemia	Thalassemia	Thalassemia	Thalassemia	Thalassemia
B0177	Thalassemia	Thalassemia	1	Thalassemia	Thalassemia	Thalassemia	Thalassemia	Thalassemia	Thalassemia
B0179	Thalassemia	Thalassemia	0.999618	Thalassemia	Thalassemia	Thalassemia	Thalassemia	Thalassemia	Thalassemia
B0180	Thalassemia	Thalassemia	0.999985	Thalassemia	Thalassemia	Thalassemia	Thalassemia	Thalassemia	Thalassemia
B0181	Thalassemia	Thalassemia	1	Thalassemia	Thalassemia	Thalassemia	Thalassemia	Thalassemia	Thalassemia
B0182	Thalassemia	Thalassemia	0.999937	Thalassemia	Thalassemia	Thalassemia	Thalassemia	Thalassemia	Thalassemia
B0183	Thalassemia	Thalassemia	0.999999	Thalassemia	Thalassemia	Thalassemia	Thalassemia	Thalassemia	Thalassemia
B0185	Thalassemia	Thalassemia	0.999988	Thalassemia	Thalassemia	Thalassemia	Thalassemia	Thalassemia	Thalassemia
B0186	Thalassemia	Thalassemia	1	Thalassemia	Thalassemia	Thalassemia	Thalassemia	Thalassemia	Thalassemia
B0187	Thalassemia	Thalassemia	0.999999	Thalassemia	Thalassemia	Thalassemia	Thalassemia	Thalassemia	Thalassemia
B0188	Thalassemia	Thalassemia	1	Thalassemia	Thalassemia	Thalassemia	Thalassemia	Thalassemia	Thalassemia
B0190	Thalassemia	Thalassemia	1	Thalassemia	Thalassemia	Thalassemia	Thalassemia	Thalassemia	Thalassemia
B0191	Thalassemia	Thalassemia	0.998566	Thalassemia	Thalassemia	Thalassemia	Thalassemia	Thalassemia	Thalassemia
B0192	Thalassemia	Thalassemia	0.998839	Thalassemia	Thalassemia	Thalassemia	Thalassemia	Thalassemia	Thalassemia
B0197	Thalassemia	Thalassemia	1	Thalassemia	Thalassemia	Thalassemia	Thalassemia	Thalassemia	Thalassemia
B0198	Thalassemia	Thalassemia	1	Thalassemia	Thalassemia	Thalassemia	Thalassemia	Thalassemia	Thalassemia
B0199	Thalassemia	Thalassemia	1	Thalassemia	Thalassemia	Thalassemia	Thalassemia	Thalassemia	Thalassemia
B0210	Thalassemia	Thalassemia	1	Thalassemia	Thalassemia	Thalassemia	Thalassemia	Thalassemia	Thalassemia
B0213	Thalassemia	Thalassemia	1	Thalassemia	Thalassemia	Thalassemia	Thalassemia	Thalassemia	Thalassemia
B0216	Thalassemia	Thalassemia	1	Thalassemia	Thalassemia	Thalassemia	Thalassemia	Thalassemia	Thalassemia
B0217	Thalassemia	Thalassemia	1	Thalassemia	Thalassemia	Thalassemia	Thalassemia	Thalassemia	Thalassemia
B0218	Thalassemia	Thalassemia	0.999692	Thalassemia	Thalassemia	Thalassemia	Thalassemia	Thalassemia	Thalassemia
B0220	Thalassemia	Thalassemia	0.999999	Thalassemia	Thalassemia	Thalassemia	Thalassemia	Thalassemia	Thalassemia
B0223	Thalassemia	Control	0.937004	Thalassemia	Thalassemia	Thalassemia	Thalassemia	Control	Thalassemia
B0224	Thalassemia	Thalassemia	0.999998	Thalassemia	Thalassemia	Thalassemia	Thalassemia	Thalassemia	Thalassemia
B0226	Thalassemia	Thalassemia	1	Thalassemia	Thalassemia	Thalassemia	Thalassemia	Thalassemia	Thalassemia
B0227	Thalassemia	Thalassemia	1	Thalassemia	Thalassemia	Thalassemia	Thalassemia	Thalassemia	Thalassemia
B0232	Thalassemia	Thalassemia	0.999968	Thalassemia	Thalassemia	Thalassemia	Thalassemia	Thalassemia	Thalassemia
B0235	Thalassemia	Thalassemia	0.99621	Thalassemia	Thalassemia	Thalassemia	Thalassemia	Thalassemia	Thalassemia
B0236	Thalassemia	Thalassemia	1	Thalassemia	Thalassemia	Thalassemia	Thalassemia	Thalassemia	Thalassemia
C0009	Thalassemia	Thalassemia	0.99995	Thalassemia	Thalassemia	Thalassemia	Thalassemia	Thalassemia	Thalassemia
C0021	Thalassemia	Thalassemia	0.97886	Thalassemia	Thalassemia	Control	Thalassemia	Thalassemia	Thalassemia
C0023	Thalassemia	Thalassemia	0.972369	Thalassemia	Thalassemia	Thalassemia	Control	Thalassemia	Thalassemia
C0024	Thalassemia	Thalassemia	1	Thalassemia	Thalassemia	Thalassemia	Thalassemia	Thalassemia	Thalassemia
C0025	Thalassemia	Thalassemia	1	Thalassemia	Thalassemia	Thalassemia	Thalassemia	Thalassemia	Thalassemia
C0026	Thalassemia	Thalassemia	1	Thalassemia	Thalassemia	Thalassemia	Thalassemia	Thalassemia	Thalassemia
C0027	Thalassemia	Thalassemia	0.999865	Thalassemia	Thalassemia	Thalassemia	Thalassemia	Thalassemia	Thalassemia
C0028	Thalassemia	Thalassemia	0.618012	Thalassemia	Thalassemia	Control	Thalassemia	Thalassemia	Thalassemia
