# Supplementary material for: A MALDI-TOF mass spectrometry-based haemoglobin chain quantification method for rapid screen of thalassaemia
Source: Ann Med. 2022 Jan 31;54(1):293–301. doi: 10.1080/07853890.2022.2028002 (PMC8812805; doi:10.1080/07853890.2022.2028002)
Supplement: Supplemental Material [file IANN_A_2028002_SM0891.zip › Supplemental files/Supplementary Table.xlsx]

## Sheet: Table S2
Supplemental Table S2: Mis-grouped samples by LR model in all cohorts.
Sample	Probabilities of LR model	Actual class	Predicted class	Genotyping of thalassemia
A0022	0.00543748	Thalassemia	Control	(αCSα/--SEA).(βN/βN)
B0163	0.00741309	Thalassemia	Control	(αCSα/αα).(βN/βN)
B0082	0.0320449	Thalassemia	Control	(αCSα/αα).(βN/βN)
A0071	0.0839634	Thalassemia	Control	(αCSα/αα).(βN/βN)
B0215	0.12546	Thalassemia	Control	(αCSα/αα).(βN/βN)
A0221	0.140821	Thalassemia	Control	(αCSα/--SEA).(βN/βN)
A0074	0.190519	Thalassemia	Control	(αCSα/--SEA).(βN/βN)
C0011	0.214771	Thalassemia	Control	(αα/--SEA).(βN/βN)
B0033	0.25193	Thalassemia	Control	(αCSα/αα).(βN/βN)
B0205	0.614507	Control	Thalassemia
I0124	0.616309	Control	Thalassemia
I0040	0.659851	Control	Thalassemia
B0024	0.676291	Control	Thalassemia
B0206	0.687079	Control	Thalassemia
B0049	0.778143	Control	Thalassemia
G0095	0.947476	Control	Thalassemia
G0055	0.985898	Control	Thalassemia
G0092	0.997504	Control	Thalassemia
B0194	0.999376	Control	Thalassemia
G0061	0.999626	Control	Thalassemia
B0169	0.999896	Control	Thalassemia
A0028	0.999994	Control	Thalassemia

## Sheet: Table S3
Supplemental Table S3: The performance of classification model for the identification of α- and β-thalassemia.
Classification model	Data set	α thalassemia					β thalassemia
		AUC	Specificity	Sensitivity	Accuracy	Precision	AUC	Specificity	Sensitivity	Accuracy	Precision
RF	Train	1	100	100	100	100	1	100	100	100	100
LR	Train	0.76	57.037	80	64.878	49.1228	0.95	84.7619	94.0594	89.3204	85.5856
SVM	Train	0.76	93.3333	58.5714	81.4634	82	0.89	82.8571	95.0495	88.835	84.2105
KNN	Train	0.75	91.1111	58.5714	80	77.3585	0.88	80	95.0495	87.3786	82.0513
DT	Train	0.64	98.5185	28.5714	74.6341	90.9091	0.89	81.9048	96.0396	88.835	83.6207
NB	Train	0.69	50.3704	87.1429	62.9268	47.6562	0.81	96.1905	65.3465	81.068	94.2857
Adaboost	Train	1	100	100	100	100	1	100	100	100	100
ANN	Train	0.72	100	44.2857	80.9756	100	0.93	89.5238	96.0396	92.7184	89.8148
RF	Test	0.59	80.8824	37.1429	66.0194	50	0.86	90.3846	82	86.2745	89.1304
LR	Test	0.71	44.1176	94.2857	61.165	46.4789	0.97	98.0769	86	92.1569	97.7273
SVM	Test	0.65	92.6471	37.1429	73.7864	72.2222	0.87	82.6923	92	87.2549	83.6364
KNN	Test	0.69	89.7059	48.5714	75.7282	70.8333	0.87	82.6923	92	87.2549	83.6364
DT	Test	0.56	98.5294	14.2857	69.9029	83.3333	0.88	84.6154	92	88.2353	85.1852
NB	Test	0.74	61.7647	85.7143	69.9029	53.5714	0.71	96.1538	46	71.5686	92
Adaboost	Test	0.65	82.3529	48.5714	70.8738	58.6207	0.82	84.6154	80	82.3529	83.3333
ANN	Test	0.65	95.5882	34.2857	74.7573	80	0.84	84.6154	84	84.3137	84
RF	Validation	0.65	70.0637	60.7843	68.7671	24.8	0.92	85.9756	98.5075	92.8767	89.5928
LR	Validation	0.72	81.8471	50.9804	77.5342	31.3253	0.94	87.8049	96.5174	92.6027	90.6542
SVM	Validation	0.65	54.7771	74.5098	57.5342	21.1111	0.92	86.5854	97.5124	92.6027	89.9083
KNN	Validation	0.71	78.9809	62.7451	76.7123	32.6531	0.92	85.3659	99.005	92.8767	89.2377
DT	Validation	0.5	0	100	13.9726	13.9726	0.92	84.7561	99.005	92.6027	88.8393
NB	Validation	0.62	48.4076	76.4706	52.3288	19.403	0.9	88.4146	92.0398	90.411	90.6863
Adaboost	Validation	0.62	65.6051	58.8235	64.6575	21.7391	0.93	89.0244	97.5124	93.6986	91.5888
ANN	Validation	0.57	90.4459	23.5294	81.0959	28.5714	0.91	85.3659	97.5124	92.0548	89.0909
